# Supplementary material for: Cadherin Expression Profiles Define Glioblastoma Differentiation and Patient Prognosis
Source: Cancers (Basel). 2024 Jun 22;16(13):2298. doi: 10.3390/cancers16132298 (PMC11240393; doi:10.3390/cancers16132298)
Supplement: Supplementary file 1 [file cancers-16-02298-s001.zip]

Archive with 1 entries (1 files):
- cancers-3062201-supplementary.pdf
